# Supplementary material for: Metagenomics analysis revealed the distinctive ruminal microbiome and resistive profiles in dairy buffaloes
Source: Anim Microbiome. 2021 Jul 1;3:44. doi: 10.1186/s42523-021-00103-6 (PMC8247143; doi:10.1186/s42523-021-00103-6)
Supplement: Supplementary file 1 — Additional file 1: Table S1. The diet ingredents of dairy cows and dairy buffaloes. Table S2. The relative abundance of bacteria at domain level in individuals. Table S3. The significantly different CAZymes encoded genes identified in the rumen microbiota between dairy cows and buffaloes. Table S4. ARGs and their abundance in dairy cows and dairy buffaloes. Table S5. ARGs and their AMR phenotypes in the dairy buffaloes. Table S6. The relative abundance of unique ARGs in different age groups of dairy buffaloes. [file 42523_2021_103_MOESM1_ESM.xlsx]

## Sheet: Table S1
Table S1. Diet ingredients of dairy cow and dairy buffalo
Ingredients	Dairy cow diet	Dairy buffalo diet2
Alfalfa hay	13.5	0
Oat hay	9.6	0
Corn silage	16.7	60
Brewer’s grains	8.5	0
Beet pulp	8.2	0
Whole cottonseed meal	4.3	6
Steam-flaked corn	0	0
Ground corn grain	24.4	20.8
Soybean meal	11	0
Expanded soybean	0	3.2
Wheat bran	0	7.4
CaHPO4	0	0.6
NaCl	0	0.8
Limestone	0	0.8
Premix	3.8	0.4

## Sheet: Table S2
Table S2. The primer used for qPCR quantification of uniquely detected ARGs in dairy buffaloes
gene	F	R
tcmA	GAGTCATGATGGTGGCCCTC	TAGCCGTTGGTGATCCACTG
tet(34)	CATTGTTGCCGTGACCCG	GTCATACGTCACGACAGAAATG
OTRB	GGAGCTTATTCTGTTCCGCG	GGAACCCCTGATAGCGTCC
opcM	GGCGAATGGTGAAGGTGTTC	CGGCCTTCAGGTTCTGGTT
mexV	TACGTGGATTTCCAGGTGCC	CATCGACCACCGACACCG
mexH	GTTGCTGGTGCAACTCAACG	GCATGGAGGATCTCGGCATT
mexC	TGAACTTCACCCAGTCTGCA	GAGCAGCACTGTGACTTCTG
mdtD	GTCTGAAACTGTTCCGCACTC	ACCAAAGCGATTCACTACCTG
sul3	AGACCGAGATTGCCCGTTTG	CGTTGATGCAGTCCACAAGC
dfrC	TACCACCGGCAATATCGTGA	GGAGACCACAATGTTACGCC
iri	GGTCCTGGCCATCGAACT	CAGCATGGCGAAGATCTCC
APH(3')-IIc	TTTTGCCTGCCGAACCTCTT	CCCAGGGCCAGATCCATCC
adeA	CAGTTCGAGCGCCTATTTCTG	CGCCCTGACCGACCAAT
tet41	CTTCGTGATCATGGCGGTG	GGGTGATGTCGGCGATGTA
tet43	CGACATTTGCCCTTACCTCG	TACTTCCCCAAATGGCCCAT
ARO:3003379	CTGAAGGGACACTGTTTCGC	ACGAATTCCCCAGTCCACAT
ARO:3003392	AATGGCAGTTGACGAAGAGC	GGAAGCGGCGGGAAATTTT
otrC	TCAGTCAGAGAGAACCTTGAGA	TCTTCTCTGCCAACCTCCG
16s	GGGTTGCGCTCGTTGC	ATGGYTGTCGTCAGCTCGTG

## Sheet: Table S3
Table S3. The relative abundance of bacteria at domain level in individuals
Animals	Relative abundance
DC1	92.2485
DC2	97.7733
DC3	92.4856
DC4	79.8125
DC5	98.3041
DC6	98.3224
DC7	95.2402
DC8	86.7921
DC9	90.2799
DC10	99.2569
DC11	96.9982
DC12	98.8344
DC13	92.5505
DC14	99.1814
DC15	95.7921
DC16	94.0865
DB1	97.3856
DB2	97.7505
DB3	97.6315
DB4	98.203
DB5	97.3652
DB6	94.4702
DB7	95.6033
DB8	95.41
DB9	95.2053
DB10	96.9737
DB11	97.6928
DB12	97.4446
DB13	96.3755
DB14	95.7048
DB15	95.2207

## Sheet: Table S4
Table S4. The significantly different CAZymes encoded genes identified in the rumen microbiota between dairy cows and buffaloes
CAZymes families	FC(dairy buffaloes/dairy cows)	FDR
GH43_37	0.14519	3.3491e-12
GH32	0.5892	4.1629e-12
GH71	38.722	6.7014e-09
CBM50	1.7124	1.1266e-08
AA3_2	11.577	2.4451e-08
PL22_1	1.8127	2.4451e-08
CE15	1.3429	1.0646e-07
PL27	0.16333	1.6479e-07
CBM48	1.4363	1.6479e-07
GH26	0.77119	1.6479e-07
GH53	0.779	1.6479e-07
GH63	2.1453	1.7968e-07
GH113	2.6462	1.8776e-07
GH5_48	5.2758	2.9854e-07
GH127	1.1902	2.9854e-07
AA12	13.22	3.0032e-07
GT99	3.8774	3.7032e-07
GH109	1.5495	4.8484e-07
GH85	0.34115	5.5442e-07
GT102	8.742	7.1838e-07
PL1_8	0.15314	7.1838e-07
GH102	8.3199	7.2915e-07
PL11_2	0.30552	7.2915e-07
PL11	0.7013	7.2915e-07
CBM76	0.041917	7.891e-07
CBM79	0.12807	8.6195e-07
CBM9	2.6997	1.0689e-06
GH43_5	0.67502	1.1949e-06
GH11	0.31748	1.6384e-06
GH48	0.074716	1.9159e-06
GH129	4.3662	1.9159e-06
PL10_1	0.42906	1.9159e-06
GH44	0.18699	1.9582e-06
GH128	0.62197	1.9582e-06
CBM30	1.451	2.0918e-06
GH13_7	0.59067	2.4645e-06
GH25	0.66836	2.4645e-06
GH77	0.86578	2.4645e-06
GH43_16	2.075	2.6529e-06
GH59	0.37331	2.6799e-06
GH39	3.2523	2.9952e-06
GH4	2.2284	3.1837e-06
GH43_34	1.9821	3.1837e-06
GT88	0.037726	3.5921e-06
GH82	1.5403	3.5921e-06
GH43_4	0.70425	3.8048e-06
GT2_Cellulose_synt	2.8405	3.9111e-06
GH5_44	0.28281	4.1426e-06
AA7	1.5772	4.2831e-06
CE6	1.4521	4.364e-06
CBM63	0.15292	4.4579e-06
GH112	3.0273	4.4732e-06
GH13_16	2.5765	4.5663e-06
CE9	1.5039	5.2064e-06
AA3_1	1.5584	6.2428e-06
GH5	2.5048	6.7464e-06
GH3	1.2912	7.5637e-06
GH5_26	2.7461	7.6725e-06
CBM44	2.9895	8.4983e-06
CBM36	2.0569	1.0573e-05
PL6_3	8.9311	1.1382e-05
GH107	5.7451	1.1382e-05
GH50	4.6254	1.2542e-05
AA5	1.4759	1.4296e-05
GH5_46	0.6927	1.4852e-05
GH43_8	0.4525	1.4961e-05
GH5_19	5.6188	1.5252e-05
GH73	0.75558	1.5312e-05
CBM80	0.13566	1.552e-05
CBM16	1.9249	2.6118e-05
CBM13	0.60986	2.6531e-05
PL3_1	0.14185	3.4676e-05
GH43_22	1.8976	4.0172e-05
GH138	0.67962	4.0172e-05
GH5_1	0.45843	4.2945e-05
GH43_3	0.61337	4.4945e-05
GH5_10	0.23638	4.5693e-05
AA1	26.765	4.8862e-05
GH13_41	3.6091	4.8862e-05
GH5_36	3.2778	4.8862e-05
GH123	2.9001	4.8862e-05
GH5_2	0.52707	4.8862e-05
PL12_3	1.8739	4.8862e-05
GH79	1.7909	4.8862e-05
PL12	1.6548	4.8862e-05
GH20	1.5213	4.9912e-05
GH110	2.9696	5.091e-05
GH143	0.53719	6.6485e-05
GH117	2.5577	6.7299e-05
GH43_12	0.66331	6.8717e-05
GH35	0.78841	6.8717e-05
PL9_2	1.7602	7.4085e-05
PL1	0.69842	7.5362e-05
GH10	1.2376	7.6635e-05
GH5_52	0.17803	8.5372e-05
GH13_26	12.539	9.5376e-05
GH9	1.2795	0.0001042
GT40	1.6941	0.00011284
PL15	3.2162	0.00011357
GH5_37	1.7266	0.0001141
CBM70	3.3772	0.00016359
GT94	1.5486	0.00016468
GH13_39	3.9968	0.00019122
GT74	3.863	0.00019171
GH45	0.26879	0.00020061
GT46	0.61355	0.00020133
GH139	0.67722	0.00022131
CBM3	0.49781	0.00022308
GH33	1.5069	0.00022308
GH30_5	0.67114	0.00022487
CBM4	1.2987	0.0002668
GH13_17	2.2484	0.00027562
GH84	0.35232	0.00027809
GH43_19	0.78253	0.00028103
GH16	1.2298	0.00029596
GT27	0.84529	0.00029854
CBM38	3.1962	0.00031672
CE10	1.1141	0.00034111
GH70	54.865	0.00034914
AA3_4	0.050374	0.00036962
GH108	2.6864	0.00037933
CBM72	1.4945	0.00037994
GH13	0.84115	0.00040401
PL14_3	0.12359	0.00041691
CBM51	2.0784	0.00044826
CBM23	2.3636	0.00045967
CBM40	1.7197	0.00047364
GT9	0.67564	0.00047364
GH13_23	4.5046	0.00051535
GH120	1.7193	0.00051535
AA6	0.86063	0.00051535
GH36	1.1793	0.00052507
GH72	8.3306	0.00054094
GH121	1.3386	0.00061219
GH27	1.3344	0.00066059
GH13_11	0.64482	0.00066926
GH43_7	0.82759	0.00068869
GH116	1.6809	0.00069721
CBM41	1.817	0.00072364
GH8	1.3308	0.00075821
PL10_2	0.58231	0.0008114
CBM32	1.3372	0.0008529
AA3	1.4994	0.00094808
GT30	0.74948	0.00098228
GH66	0.49509	0.0010041
CBM6	1.2919	0.0010633
GT73	2.8455	0.0010663
GH38	1.4941	0.0010663
GT3	0.89301	0.0011777
CBM75	0.50848	0.0011932
GH5_21	0.73788	0.001316
GH42	1.3257	0.0013299
GH30_2	1.3572	0.0014375
GH43_24	0.76714	0.0014514
GH68	167.77	0.0014546
GH105	0.87146	0.0014904
GT90	0.74294	0.0015304
CBM69	0.38827	0.001571
GT39	1.6048	0.0016428
GH13_30	27.427	0.0016792
GT26	0.61851	0.001765
GT89	1.7231	0.0017759
PL25	1.8593	0.002009
GH142	1.495	0.0020478
CE14	1.2154	0.002068
GH101	2.4678	0.0023098
CBM77	0.70764	0.0024071
GT32	1.2989	0.002445
GH29	1.1822	0.0025322
PL11_1	0.68015	0.0025646
PL1_11	0.14411	0.002674
GH5_7	0.83836	0.0027842
GT48	90.532	0.002915
GT104	0.055842	0.0029927
CBM12	4.8282	0.0030757
GT87	0.78122	0.0030757
CBM47	4.8426	0.0030981
GT42	5.78	0.003345
GH47	3.0629	0.0034226
PL9_3	1.7625	0.0034226
GT66	1.54	0.0034226
GH23	0.75986	0.0035762
GT28	0.81298	0.003608
GH43_13	0.48359	0.0038395
GH13_37	0.043249	0.0038686
PL1_2	0.81755	0.0038686
GH31	1.1107	0.0038722
GH13_42	2.0927	0.0039626
GH43_35	1.1974	0.0040059
AA4	1.3398	0.0041475
PL9	0.7736	0.0042711
GH64	0.19486	0.0043951
CE2	0.88723	0.0044028
GT62	2.7537	0.004576
CE12	0.9144	0.0045885
GH5_39	1.5692	0.0052439
GH104	0.011919	0.0055508
PL1_7	2.4265	0.0059325
CBM62	1.2715	0.0060424
GH137	1.3429	0.0061689
GH119	0.46413	0.0062869
PL6_1	1.4552	0.0068703
GT6	1.4119	0.0068703
CBM67	1.2189	0.0069461
GT15	79.097	0.0072276
GH43_21	1.8831	0.0077031
CBM37	1.3532	0.0077031
AA8	1.3835	0.0080699
GT70	3.0855	0.0081806
CBM5	3.7562	0.0086776
GH5_28	0.53467	0.0090381
GT51	1.0901	0.0090642
GH67	1.1707	0.0091612
GH13_4	1.4852	0.0093777
GH13_25	0.16211	0.0094718
GH55	1.3213	0.0095747
GT83	1.3169	0.0099733
CE13	0.70865	0.010535
PL12_2	2.2699	0.010829
PL22	1.2181	0.010829
CBM58	1.9043	0.011779
GH133	0.89766	0.012434
AA2	2.1509	0.01309
GH5_25	1.4136	0.01312
GH13_19	0.55749	0.013783
GH74	1.1448	0.013889
CBM22	0.86037	0.014286
GH144	1.3632	0.015227
GH43_17	1.2147	0.015966
GH65	1.5255	0.016088
GH43_27	1.4156	0.016197
GT101	0.52103	0.01716
PL5	1.4571	0.017993
GH37	1.5108	0.018741
GH103	0.28988	0.01979
GH13_10	0.35624	0.021219
GT97	0.45951	0.021219
CBM2	0.71276	0.021219
GH54	1.425	0.021702
CBM11	0.52027	0.023379
CE8	0.87849	0.023481
GH43_10	0.88435	0.023481
GH5_9	4.1039	0.024006
GH19	1.8537	0.024149
GH5_13	1.5228	0.024854
GH13_13	0.78555	0.024854
GH13_9	0.81445	0.025995
GH126	1.6244	0.026066
GH43_2	0.86495	0.026066
PL17	1.5804	0.028423
GH28	0.9215	0.031059
GH5_27	0.090896	0.032317
CBM56	1.2516	0.032829
GT19	0.91236	0.033353
GT71	3.5591	0.034074
GT14	0.72458	0.035846
GH43_31	0.82031	0.037363
CBM45	0.089701	0.039226
GH13_40	1.2744	0.043734
GH49	0.72495	0.043826
GH13_1	0.14116	0.043879
GH100	1.698	0.045697
GH13_20	0.8084	0.045697
CBM34	1.2939	0.046069
GH13_15	0.66343	0.046651
CBM78	0.60555	0.046813
GT103	2.0669	0.051239
GT23	0.73893	0.051239
GH2	1.033	0.051239
GH5_41	2.1597	0.053255
GH13_36	1.178	0.05852
GH13_38	0.93069	0.059704
GT7	1.3913	0.061101
GT1	0.76814	0.061101
GH130	1.085	0.061101
GH17	0.60395	0.061203
CBM54	0.5945	0.064673
GH136	1.2159	0.064716
CE4	1.0771	0.064716
GT12	1.3058	0.065175
GT2	0.93788	0.065545
GT57	0.12357	0.070232
GT21	1.152	0.070542
CBM21	1.8082	0.071121
PL6_2	0.30075	0.071139
GT20	0.28536	0.072164
PL10	1.1222	0.073162
GT69	0.23282	0.073182
CBM65	0.66514	0.07518
CBM42	0.61319	0.07639
GT33	0.40846	0.076984
GH92	1.1114	0.077335
GH5_22	0.32752	0.079768
GH43_9	1.1921	0.084615
GH43	1.0708	0.084615
GT4	1.0615	0.085304
GH43_20	1.3957	0.087864
GH13_2	1.3297	0.087864
GH124	1.3724	0.094861
CE5	1.363	0.095907
GH13_27	0.36519	0.10207
PL26	0.88687	0.10271
GT76	0.67784	0.10676
GT35	0.92931	0.10896
GT22	0.67607	0.11225
CE11	0.91224	0.11512
PL4_1	1.3483	0.11815
PL8_3	0.30415	0.12177
AA3_3	1.5955	0.12177
GT50	0.25865	0.12584
GH140	0.91358	0.12584
GH13_32	0.33426	0.12737
CBM8	0.34509	0.12892
CBM57	0.75133	0.12954
GT56	1.3866	0.13019
GH15	0.66974	0.13368
CBM61	0.88457	0.13761
PL22_2	0.76918	0.14004
GH5_38	1.1255	0.14299
GH125	0.89058	0.14378
PL3_4	0.66893	0.14586
GH43_33	1.1577	0.14699
GH43_23	1.5175	0.14817
GH98	0.87984	0.1536
GH13_3	0.81462	0.1549
GT81	0.85638	0.1549
GH141	1.1236	0.1549
GH5_35	0.72706	0.16989
GH94	1.0825	0.17292
GH88	0.90907	0.17956
GH13_18	0.83478	0.18193
GH5_42	1.4051	0.18203
GH13_24	0.37581	0.18432
CBM46	0.79737	0.18432
GH43_11	0.83404	0.18498
CBM74	0.72007	0.18999
GH115	1.0677	0.21087
CBM66	0.87038	0.21549
GH95	0.95578	0.22173
GH99	0.88439	0.22282
GT60	0.45063	0.22386
GH118	1.4213	0.24373
GH43_26	1.1531	0.24538
GH87	0.66568	0.2475
GH13_5	0.83952	0.2475
GT10	1.1749	0.24798
GH114	0.82706	0.25461
GT5	0.96211	0.25526
GH13_31	1.1674	0.26917
PL4_4	0.91339	0.28289
CBM26	1.1512	0.28411
PL9_1	1.3341	0.2928
GH30_4	0.86364	0.29965
GH91	1.2594	0.30582
GH51	0.96308	0.33579
PL1_6	1.2324	0.34709
GH43_29	1.0507	0.35012
GH13_29	1.2787	0.35696
GH89	1.0607	0.35696
GT8	0.87837	0.37327
GH78	1.055	0.41062
GH24	0.87557	0.42225
GH30_1	0.92444	0.42408
GH13_21	1.1139	0.43093
GH76	0.96329	0.43628
GH13_6	1.0532	0.44437
GH5_40	1.3147	0.44802
GH5_34	0.78388	0.45654
GT25	1.0828	0.46788
CBM25	0.81579	0.46877
GH13_28	1.204	0.47034
GH57	0.95413	0.4824
GH13_14	0.91622	0.50737
AA5_2	1.144	0.52565
GH97	0.98296	0.52751
GH43_14	0.9453	0.538
PL1_3	1.2842	0.53971
GT31	1.1753	0.54537
GT75	0.68731	0.54891
PL7	0.84294	0.56283
GT45	1.1533	0.56821
GH81	0.86894	0.57922
GT84	1.0791	0.58498
GH5_4	0.97701	0.5947
GT64	0.72606	0.59629
CBM35	0.97082	0.65569
GT17	0.86451	0.6668
GH5_5	1.2383	0.66818
GT41	0.98876	0.70228
GT63	0.85093	0.70326
GT92	0.88353	0.70736
GT38	0.91828	0.71717
GH43_18	1.0306	0.71794
GH13_8	0.97823	0.7218
CE7	0.99106	0.73407
GH43_1	0.98526	0.76304
GH30_8	0.9764	0.7692
GH93	0.94245	0.80156
CBM20	1.0202	0.80258
GT13	1.0153	0.80422
PL4	1.0165	0.82243
GH145	1.0406	0.82244
GH1	1.0399	0.8239
GT11	1.0146	0.8397
PL6	1.0446	0.88601
GH18	1.0114	0.88601
GH43_36	1.0202	0.88758
CE3	0.99242	0.88913
PL8	1.0254	0.90635
GH43_28	1.0084	0.95671
GH30	1.0028	0.96124
GH106	0.99943	0.99385
CE1	1.0002	0.99385

## Sheet: Table S5
Table S5. ARGs and their abundance in dairy cows and dairy buffaloes
ARGs	ARO	Dairy cows	Dairy buffaloes
AAC(3)-IXa	ARO:3002543	792.315	664.849
AAC(3)-VIIa	ARO:3002541	283.533	255.797
AAC(3)-VIIIa	ARO:3002542	37.4111	53.0352
AAC(3)-Xa	ARO:3002544	6488.23	3572.32
AAC(6')-Iad	ARO:3002572	251.971	614.51
AAC(6')-Ie-APH(2'')-Ia	ARO:3002597	535.506	1140.71
aad(6)	ARO:3002628	0	2.20716
aadK	ARO:3002627	0.300582	2.52753
abcA	ARO:3003942	43.5714	272.018
abeM	ARO:3000753	84.1571	116.133
acrA	ARO:3000207	2025.7	146.497
acrB	ARO:3000216	4641.61	1469.62
acrD	ARO:3000491	834.215	5241.6
acrE	ARO:3000499	7.51571	25.7304
acrF	ARO:3000502	261.689	323.157
adeB	ARO:3000775	297.396	318.121
adeF	ARO:3000777	340.424	816.94
adeG	ARO:3000778	1936.84	2159.38
adeH	ARO:3000779	44.9366	259.452
adeI	ARO:3000780	364.248	633.185
adeJ	ARO:3000781	2743.19	1973.02
adeK	ARO:3000782	1949.41	2086.6
adeR	ARO:3000553	19.1799	49.0326
aminocoumarin resistant alaS	ARO:3003830	27424.4	27655.1
aminocoumarin resistant cysB	ARO:3003840	79.5507	65.6706
amrB	ARO:3002983	250.025	303.577
ANT(6)-Ia	ARO:3002626	65.0856	56.1851
ANT(6)-Ib	ARO:3002629	305.387	674.396
ANT(9)-Ia	ARO:3002630	16.5368	8.17213
APH(3'')-Ib	ARO:3002639	2.57477	8.51286
APH(3')-IIIa	ARO:3002647	151.355	315.21
APH(3')-IVa	ARO:3002648	44.0384	244.685
APH(6)-Id	ARO:3002660	0	20.1486
arlR	ARO:3000838	5631.45	5926.25
arlS	ARO:3000839	2221.12	3194.84
arnA	ARO:3002985	694.663	576.984
bacA	ARO:3002986	5776.78	3182.15
baeR	ARO:3000828	393.702	536.447
baeS	ARO:3000829	1713.44	2373.55
Bartonella bacilliformis gyrA conferring resistance to fluoroquinolones	ARO:3003297	6708.44	7815.04
Bartonella bacilliformis gyrB conferring resistance to aminocoumarin	ARO:3003302	914.695	2718.35
bcrA	ARO:3002987	17046.1	11787.4
Bifidobacteria intrinsic ileS conferring resistance to mupirocin	ARO:3003730	21486.4	24315.7
blaR1	ARO:3000217	19.7474	2.60196
Campylobacter jejuni gyrA conferring resistance to fluoroquinolones	ARO:3003789	1543.29	2363.85
Capnocytophaga gingivalis gyrA conferring resistance to fluoroquinolones	ARO:3003931	13076.4	13603
carA	ARO:3002817	7430.51	4877.95
catB	ARO:3002674	66.8309	84.4752
catB6	ARO:3002678	24.658	21.5613
catP	ARO:3002686	11.2066	80.4313
catQ	ARO:3002687	1584.47	902.527
CdeA	ARO:3003835	2739.91	2795.81
ceoB	ARO:3003010	1868.07	2485.4
cepA beta-lactamase	ARO:3003559	3670.12	3502.83
cfrA	ARO:3003441	638.774	879.21
CfxA2	ARO:3003002	86.8862	37.3633
CfxA6	ARO:3003097	33.0941	0
Chlamydia trachomatis murA	ARO:3003785	181.07	523.807
CIPa	ARO:3003907	776.406	1189.44
clbA	ARO:3002814	2343.18	1618.79
clbB	ARO:3002815	1211.14	1364.43
clbC	ARO:3002816	1016.22	1030.57
Clostridium difficile EF-Tu mutants conferring resistance to elfamycin	ARO:3003357	4842.35	3639.31
cmeA	ARO:3000783	1233.21	1634.74
cmeB	ARO:3000784	11370.2	13787.7
cmeC	ARO:3000785	927.634	0
cmlv	ARO:3002700	893.119	229.651
cpxA	ARO:3000830	7.50485	119.087
cpxR	ARO:3000831	1829.58	737.609
CRP	ARO:3000518	1033.93	69.7698
D-Ala-D-Ala ligase	ARO:3003970	1571.36	2200.47
desR	ARO:3001293	15058.7	18952.9
dfrA20	ARO:3003016	16.7499	55.9326
dfrA26	ARO:3002857	17.5739	30.1645
dfrA3	ARO:3003105	439.302	232.702
dfrD	ARO:3002866	154.237	128.268
dfrE	ARO:3002875	5145.84	4985.35
dfrF	ARO:3002867	32.8194	101.189
dfrG	ARO:3002868	68.6056	130.57
dfrK	ARO:3002869	6.5498	41.9776
drrA	ARO:3003944	7609.78	7387.03
efrA	ARO:3003948	7506.67	9787.12
efrB	ARO:3003949	4296	6201.17
emrA	ARO:3000027	4.39346	47.5591
emrB	ARO:3000074	14.0048	345.814
emrK	ARO:3000206	13.0264	4.6309
emrY	ARO:3000254	4.18811	20.2733
Enterobacter aerogenes omp36 mutants	ARO:3003385	94.1607	12.2187
Enterococcus faecium adeC	ARO:3000776	4975.7	8204.29
Enterococcus faecium cls conferring resistance to daptomycin	ARO:3003092	7687.45	7441.25
Enterococcus faecium EF-Tu mutants conferring resistance to GE2270A	ARO:3003438	7480.36	9026.36
Enterococcus faecium liaR mutant conferring daptomycin resistance	ARO:3003078	879.543	1314
Erm(42)	ARO:3003106	9.42224	6.5564
ErmF	ARO:3000498	0	0.745966
ErmG	ARO:3000522	3.45852	0
Escherichia coli EF-Tu mutants conferring resistance to Enacyloxin IIa	ARO:3003370	9346.33	10457.6
Escherichia coli EF-Tu mutants conferring resistance to kirromycin	ARO:3003368	4.85312	34.8733
Escherichia coli EF-Tu mutants conferring resistance to Pulvomycin	ARO:3003369	1217.21	144.715
Escherichia coli gyrA conferring resistance to fluoroquinolones	ARO:3003294	62.9911	139.173
Escherichia coli gyrB conferring resistance to aminocoumarin	ARO:3003303	693.261	826.155
Escherichia coli mutant GlpT conferring resistance to fosfomycin	ARO:3003889	1848.33	1581.98
Escherichia coli mutant murA conferring resistance to fosfomycin	ARO:3003775	13361.3	11740.1
Escherichia coli nfsA mutations conferring resistance to nitrofurantoin	ARO:3003751	305.982	91.2494
Escherichia coli parC conferring resistance to fluoroquinolone	ARO:3003308	20.8856	42.8135
Escherichia coli parE conferring resistance to fluoroquinolones	ARO:3003316	44.2951	67.2013
Escherichia coli rpoB mutants conferring resistance to rifampicin	ARO:3003288	13544.5	13835.3
Escherichia coli soxR mutants	ARO:3003381	0	14.814
Escherichia coli sulfonamide resistant mutant folP	ARO:3003386	7491.07	5007.41
evgS	ARO:3000833	27127.1	22344.7
facT	ARO:3001313	30.8678	21.1858
farA	ARO:3003961	1212.4	834.164
farB	ARO:3003962	3.52718	97.9607
fyuA	ARO:3003833	169.314	614.31
gimA glycosyltransferase	ARO:3000463	30.7533	0
H-NS	ARO:3000676	12.1774	1.75104
Haemophilus parainfluenzae gyrA conferring resistance to fluoroquinolones	ARO:3003924	1912.28	610.464
Haemophilus parainfluenzae parC conferring resistance to fluoroquinolones	ARO:3003925	27.1538	326.794
hmrM	ARO:3003953	1553.68	30.4996
hp1184	ARO:3003965	1184.47	783.189
kdpE	ARO:3003841	1561.92	2192.53
Klebsiella mutant PhoP conferring antibiotic resistance to colistin	ARO:3003585	27.5449	41.8875
lmrB	ARO:3002813	89.3013	981.663
lmrC	ARO:3002881	12612.5	11073.3
lmrD	ARO:3002882	12704.8	13159.9
lnuA	ARO:3002835	151.596	56.8839
lnuC	ARO:3002837	8911.39	7751.86
lnuE	ARO:3003762	18.0537	0
LpxA	ARO:3003573	4626.73	3421.25
LpxC	ARO:3003574	1453.36	1497.4
lrfA	ARO:3003967	0	26.8978
lsaA	ARO:3000300	9.9288	388.507
lsaB	ARO:3003111	2028.35	2346.07
lsaC	ARO:3003112	326.509	576.201
macA	ARO:3000533	686.823	184.443
macB	ARO:3000535	47384.8	39955.7
MCR-1	ARO:3003689	18.1368	24.4244
mdsB	ARO:3000790	1516.08	1914.71
mdsC	ARO:3000791	520.999	411.811
mdtA	ARO:3000792	1.19758	200.907
mdtB	ARO:3000793	1629.87	3092.4
mdtC	ARO:3000794	4756.65	5370.92
mdtE	ARO:3000795	108.662	246.4
mdtF	ARO:3000796	66.0826	158.124
mdtG	ARO:3001329	124.666	923.341
mdtK	ARO:3001327	247.029	96.4494
mecA	ARO:3000617	417.225	403.269
mecB	ARO:3003440	280.117	215.221
mecC	ARO:3001209	1507.22	1190.46
mefA	ARO:3000615	1704.14	400.841
mefB	ARO:3003107	26.6153	3.55202
mefE	ARO:3000614	12.8344	11.3808
mel	ARO:3000616	275.531	195.755
mexA	ARO:3000377	141.915	46.3189
mexB	ARO:3000378	1107.03	1180.35
mexD	ARO:3000801	74.1127	184.572
mexE	ARO:3000803	3.63827	1.09199
mexF	ARO:3000804	4227.56	5978.72
mexI	ARO:3000808	334.06	571.762
mexJ	ARO:3003692	355.571	211.538
mexK	ARO:3003693	5619.11	2967.14
mexN	ARO:3003705	606.33	1542.8
mexP	ARO:3003698	441.427	168.397
mexQ	ARO:3003699	307.847	740.898
mexW	ARO:3003031	447.027	1472.47
mexY	ARO:3003033	231.893	284.385
mfd	ARO:3003844	45401.2	44937.9
Morganella morganii gyrB conferring resistance to fluoroquinolone	ARO:3003306	1711.03	1863.24
msbA	ARO:3003950	22133.9	16247.9
msrC	ARO:3002819	154.485	91.1944
msrE	ARO:3003109	23.5868	58.8655
mtrA	ARO:3000816	3896.71	3982.96
mtrC	ARO:3000810	105.115	83.6529
mtrD	ARO:3000811	679.611	741.068
mtrE	ARO:3000812	1202.71	607.229
Mycobacterium leprae dapsone resistant folP mutants	ARO:3003389	229.745	200.207
Mycobacterium leprae gyrB conferring resistance to fluoroquinolone	ARO:3003304	200.964	614.065
Mycobacterium leprae rpoB mutants conferring resistance to rifampicin	ARO:3003284	3062.98	4425.19
mycobacterium tuberculosis ethA mutant conferring resistance to ethionamide	ARO:3003458	0	24.2937
Mycobacterium tuberculosis gyrA conferring resistance to fluoroquinolones	ARO:3003295	1022.43	1542.38
Mycobacterium tuberculosis gyrB mutant conferring resistance to fluoroquinolone	ARO:3003459	1513.7	2292.69
Mycobacterium tuberculosis kasA mutant conferring resistance to isoniazid	ARO:3003463	17907.7	16017
Mycobacterium tuberculosis murA	ARO:3003784	4908.18	3484.4
Mycobacterium tuberculosis mutant embC conferring resistance to ethambutol	ARO:3003327	0	7.32892
Mycobacterium tuberculosis ndh mutant conferring resistance to isoniazid	ARO:3003461	1106.16	119.95
Mycobacterium tuberculosis pncA mutations conferring resistance to pyrazinamide	ARO:3003394	0.155921	14.3616
Mycobacterium tuberculosis rpoB mutants conferring resistance to rifampicin	ARO:3003283	3830.4	7300.08
Mycobacterium tuberculosis rpsL mutations conferring resistance to Streptomycin	ARO:3003395	3621.78	4140.12
Mycobacterium tuberculosis tlyA mutations conferring resistance to aminoglycosides	ARO:3003445	2384.15	3165.11
Mycobaterium leprae gyrA conferring resistance to fluoroquinolones	ARO:3003298	175.017	378.636
Mycoplasma hominis parC conferring resistance to fluoroquinolone	ARO:3003310	146.052	402.236
Neisseria gonorrhoeae gyrA conferring resistance to fluoroquinolones	ARO:3003928	646.663	487.232
Neisseria gonorrhoeae parC conferring resistance to fluoroquinolone	ARO:3003929	230.288	240.169
Neisseria meningititis PBP2 conferring resistance to beta-lactam	ARO:3003937	2957.24	1024.21
norB	ARO:3000421	0	3.57182
novA	ARO:3002522	10197.9	13371.3
npmA	ARO:3002665	7.66943	1.69162
oleB	ARO:3003036	2641.93	4116.87
oleC	ARO:3003748	3546.84	5573.81
oleD	ARO:3000865	13.1775	37.68
oleI	ARO:3000866	188.79	79.2107
oleR	ARO:3001297	18661.8	17568.3
oprA	ARO:3003039	54.6882	23.6667
oprJ	ARO:3000802	9.94441	17.9546
oprN	ARO:3000805	80.0765	1030.55
oqxA	ARO:3003922	3892.64	1946.37
oqxB	ARO:3003923	805.13	2310.12
otrA	ARO:3002891	729.844	1062.62
OXA-79	ARO:3001633	1560.38	0
patA	ARO:3000024	11591.3	8822.47
patB	ARO:3000025	14058.2	11577.7
PER-2	ARO:3002364	171.809	42.8244
PER-5	ARO:3002367	14.21	0
PER-7	ARO:3002369	16.0609	0
pgpB	ARO:3003920	85.3419	26.2937
Planobispora rosea EF-Tu mutants conferring resistance to inhibitor GE2270A	ARO:3003361	495.105	408.021
PmrA	ARO:3003582	3669.81	3916.68
pmrA efflux pump	ARO:3000822	254.558	146.051
PmrC	ARO:3003576	5352.83	4830.68
PmrE	ARO:3003577	11633.3	12021.9
PmrF	ARO:3003578	7142.07	6400.82
Propionibacterium acnes gyrA conferring resistance to fluoroquinolones	ARO:3003974	376.554	792.092
Pseudomonas aeruginosa gyrA and parC conferring resistance to fluoroquinolone	ARO:3003702	2731.37	672.567
Pseudomonas aeruginosa gyrA conferring resistance to fluoroquinolones	ARO:3003684	1326.01	1929.14
Pseudomonas aeruginosa parE conferring resistance to fluoroquinolones	ARO:3003685	2.16025	130.546
Pseudomonas mutant PhoP conferring resistance to colistin	ARO:3003895	325.556	526.331
qepA	ARO:3000448	73.1091	371.337
rifampin phosphotransferase	ARO:3000444	1605.2	810.369
RlmA(II)	ARO:3001301	146.33	273.435
ROB-1	ARO:3002995	451.116	140.781
rosA	ARO:3003048	836.42	1247.56
rosB	ARO:3003049	333.91	349.446
rpsJ	ARO:3003930	385.85	859.998
salA	ARO:3003749	9029.44	4350.26
Salmonella enterica gyrA conferring resistance to fluoroquinolones	ARO:3003926	1277.16	1975.59
Salmonella enterica parC conferring resistance to fluoroquinolones	ARO:3003939	68.9602	117.732
Salmonella serovars gyrB conferring resistance to fluoroquinolone	ARO:3003307	3089.17	2476.97
Salmonella serovars parE conferring resistance to fluoroquinolones	ARO:3003317	1452.29	126.436
sat-4	ARO:3002897	13.3576	13.3771
sav1866	ARO:3000489	38717.1	44857.8
Shigella flexneri gyrA conferring resistance to fluoroquinolones	ARO:3003940	541.213	663.255
Shigella flexneri parC conferring resistance to fluoroquinolones	ARO:3003941	112.703	137.951
smeA	ARO:3003051	171.369	27.7715
smeB	ARO:3003052	19.266	207.742
smeC	ARO:3003053	140.021	295.132
smeD	ARO:3003055	292.779	164.542
smeE	ARO:3003056	803.399	817.828
smeF	ARO:3003057	638.793	307.731
smeR	ARO:3003066	305.299	494.048
smeS	ARO:3003067	1595.28	975.954
srmB	ARO:3002828	3818.24	3178.44
Staphylococcus aureus cls conferring resistance to daptomycin	ARO:3003074	11797.4	10391.7
Staphylococcus aureus gyrA conferring resistance to fluoroquinolones	ARO:3003296	13956.8	20812.5
Staphylococcus aureus gyrB conferring resistance to aminocoumarin	ARO:3003301	19059.1	22728.2
Staphylococcus aureus parE conferring resistance to aminocoumarin	ARO:3003314	4599.72	7551.46
Staphylococcus aureus parE conferring resistance to fluoroquinolones	ARO:3003315	627.827	646.534
Staphylococcus aureus pgsA mutations conferring resistance to daptomycin	ARO:3003323	742.78	837.666
Staphylococcus aureus rpoB mutants conferring resistance to rifampicin	ARO:3003285	24121.5	29119.1
Staphylococcus aureus rpoC conferring resistance to daptomycin	ARO:3003291	48106.9	54585.4
Streptococcus pneumoniae parC conferring resistance to fluoroquinolone	ARO:3003311	1086.15	3145.97
Streptococcus pneumoniae PBP1a conferring resistance to amoxicillin	ARO:3003041	12157	8442.88
Streptococcus pneumoniae PBP2b conferring resistance to amoxicillin	ARO:3003042	281.539	913.539
Streptococcus pneumoniae PBP2x conferring resistance to amoxicillin	ARO:3003043	252.895	888.977
Streptococcus pyogenes sulfonamide resistant folP mutants	ARO:3003387	1844.52	1766.17
Streptomyces cinnamoneus EF-Tu mutants conferring resistance to elfamycin	ARO:3003359	651.251	877.413
Streptomyces rishiriensis parY mutant conferring resistance to aminocoumarin	ARO:3003318	103.47	439.938
sul2	ARO:3000412	11.6592	22.2531
tet32	ARO:3000196	677.185	809.302
tet35	ARO:3000481	5042.56	4629.98
tet36	ARO:3000197	2812.83	1561.76
tet37	ARO:3002871	1739.31	851.784
tet40	ARO:3000567	71.9035	58.7794
tet44	ARO:3000556	2347.45	2282.95
tetB(P)	ARO:3000195	8661.31	7315.53
tetK	ARO:3000178	0	7.04323
tetM	ARO:3000186	70.0884	86.9712
tetO	ARO:3000190	1497.05	621.554
tetQ	ARO:3000191	8223.48	13652.6
tetS	ARO:3000192	1147.37	619.581
tetT	ARO:3000193	8881.96	8821.85
tetW	ARO:3000194	9884.89	8135.68
TLA-1	ARO:3003202	22.2862	6.0607
TLA-3	ARO:3003204	11.3623	0
tlrB conferring tylosin resistance	ARO:3001299	10.3064	3.81116
tlrC	ARO:3002827	1003.48	2573.54
tmrB	ARO:3003059	6.47176	2.86152
tolC	ARO:3000237	50.6955	61.0597
TriA	ARO:3003679	47.714	32.8972
TriB	ARO:3003680	14.449	37.7437
TriC	ARO:3003681	1182.46	1523.47
tsnr	ARO:3003060	8.15369	61.376
Ureaplasma urealyticum gyrB conferring resistance to fluoroquinolone	ARO:3003305	4974.84	7038.83
Ureaplasma urealyticum parC conferring resistance to fluoroquinolone	ARO:3003309	37.3808	335.917
vanA	ARO:3000010	151.349	65.5415
vanB	ARO:3000013	285.198	602.968
vanC	ARO:3000368	119.198	158.12
vanD	ARO:3000005	1134.6	458.389
vanE	ARO:3002907	2971.07	1646.6
vanF	ARO:3002908	137.856	115.538
vanG	ARO:3002909	1352.98	1417.23
vanHA	ARO:3002942	1162.66	337.781
vanHB	ARO:3002943	1104.85	678.467
vanHD	ARO:3002944	714.916	1019.85
vanHF	ARO:3002945	1172.5	973.087
vanHM	ARO:3002947	42.1807	281.763
vanHO	ARO:3002948	3015.95	2110.19
vanKI	ARO:3003727	237.805	41.6062
vanL	ARO:3002910	571.797	266.538
vanM	ARO:3002911	49.7001	92.968
vanN	ARO:3002912	547.658	339.813
vanO	ARO:3002913	151.61	365.893
vanRA	ARO:3002919	913.931	649.748
vanRB	ARO:3002921	368.134	433.146
vanRC	ARO:3002922	385.223	333.76
vanRD	ARO:3002923	20.5038	4.61744
vanRE	ARO:3002924	905.974	947.816
vanRF	ARO:3002925	5119.75	3230.08
vanRG	ARO:3002926	914.663	758.847
vanRI	ARO:3003728	3115.62	2365.47
vanRL	ARO:3002927	151.579	217.334
vanRM	ARO:3002928	1656.34	1171.1
vanRN	ARO:3002929	231.965	69.5398
vanRO	ARO:3002930	102.59	7.46903
vanSA	ARO:3002931	166.504	74.2685
vanSB	ARO:3002932	160.585	82.3737
vanSC	ARO:3002933	44.0319	39.9514
vanSE	ARO:3002935	13.3363	14.0943
vanSF	ARO:3002936	164.107	53.6955
vanSG	ARO:3002937	485.71	136.746
vanSI	ARO:3003726	102.119	434.426
vanSL	ARO:3002938	30.7561	24.3993
vanSM	ARO:3002939	170.737	58.0127
vanSN	ARO:3002940	19.1205	0.805964
vanT	ARO:3000372	773.385	929.056
vanTE	ARO:3002971	272.136	101.808
vanTG	ARO:3002972	12633.7	9183.78
vanTN	ARO:3002975	429.772	607.84
vanTrL	ARO:3002974	452.576	348.171
vanWB	ARO:3002964	1286.31	976.527
vanWG	ARO:3002965	91.7613	64.8664
vanWI	ARO:3003724	215.259	290.517
vanXA	ARO:3002949	696.693	1169.36
vanXB	ARO:3002950	4974.55	3988.6
vanXD	ARO:3003070	429.84	488.152
vanXF	ARO:3002952	141.422	217.21
vanXI	ARO:3003725	1195.33	993.117
vanXM	ARO:3002953	2683.51	2602.91
vanXO	ARO:3002954	819.274	833.16
vanXYG	ARO:3003069	35.7397	17.7852
vanXYN	ARO:3002969	2.16025	6.34569
vanYA	ARO:3002955	55.0154	13.1946
vanYB	ARO:3002956	505.534	396.247
vanYF	ARO:3002958	116.218	34.246
vanYG1	ARO:3002959	197.107	167.014
vanYM	ARO:3002961	108.276	10.4752
vanZF	ARO:3002963	8.33245	4.76142
vatB	ARO:3002841	8999.72	7639.29
vatE	ARO:3002844	9.38359	23.4548
vatF	ARO:3003744	1.38158	4.58585
vgaA	ARO:3002829	329.953	992.297
vgaALC	ARO:3002830	818.713	1273.76
vgaB	ARO:3000118	2684.21	1750.23
vgaD	ARO:3002832	1532.4	1987.36
vgaE	ARO:3002833	3331.73	2141.05
AAC(3)-IIIa	ARO:3002536	0	6.68611
AAC(3)-VIa	ARO:3002540	0	9.25686
AAC(6')-Iak	ARO:3003199	0	8.44004
AAC(6')-Ii	ARO:3002556	0	1.37622
AAC(6')-IIa	ARO:3002594	0	1.91845
aadA	ARO:3002601	0	0.233492
aadA15	ARO:3002615	0	1.10703
aadA6/aadA10	ARO:3002622	0	2.09281
abeS	ARO:3000768	0	4.76489
acrS	ARO:3000656	0	1.08918
ADC-2	ARO:3003848	0	7.31363
adeA	ARO:3000774	0	55.1851
adeN	ARO:3000559	0	4.25693
adeS	ARO:3000549	0	22.0107
amrA	ARO:3002982	0	5.39874
APH(3')-IIb	ARO:3002645	0	1.80221
APH(3')-IIc	ARO:3002646	0	126.533
APH(6)-Ic	ARO:3002659	0	7.14144
APH(9)-Ia	ARO:3002662	0	0.547042
arr-1	ARO:3002846	0	0.835029
arr-4	ARO:3002849	0	4.61109
BLA1	ARO:3000090	0	1.09776
blt	ARO:3003006	0	46.2912
bmr	ARO:3003007	0	32.0882
Brucella suis mprF	ARO:3003772	0	47.6501
cat86	ARO:3002672	0	14.6184
catB3	ARO:3002676	0	5.71131
catB9	ARO:3002681	0	4.01011
dfrC	ARO:3002865	0	9.92762
EBR-1 beta-lactamase	ARO:3000842	0	5.51112
efpA	ARO:3003955	0	14.6745
emeA	ARO:3003551	0	23.9875
emrD	ARO:3000309	0	5.89453
emrR	ARO:3000516	0	1.86713
Enterococcus faecium liaS mutant conferring daptomycin resistance	ARO:3003079	0	14.1197
ErmD	ARO:3000495	0	1.16168
Escherichia coli marR mutant conferring antibiotic resistance	ARO:3003378	0	3.60897
Escherichia coli mutant UhpT conferring resistance to fosfomycin	ARO:3003890	0	31.5688
Escherichia coli ompF mutants	ARO:3003390	0	4.59344
Escherichia coli soxS mutant	ARO:3003511	0	0.609019
evgA	ARO:3000832	0	1.39721
floR	ARO:3002705	0	8.56995
FosA5	ARO:3003209	0	1.63998
FosB	ARO:3000172	0	2.23456
FOX-2	ARO:3002156	0	2.81876
FOX-3	ARO:3002157	0	1.94175
fusD	ARO:3003731	0	1.60559
golS	ARO:3000504	0	8.31092
hp1181	ARO:3003964	0	2.29698
IND-4	ARO:3002260	0	2.27019
iri	ARO:3002884	0	158.807
Klebsiella pneumoniae acrR mutant resulting in high level antibiotic resistance	ARO:3003373	0	8.32538
Klebsiella pneumoniae ramR mutants	ARO:3003380	0	4.15227
L1 beta-lactamase	ARO:3000582	0	8.32213
LEN-2	ARO:3002455	0	1.81659
leuO	ARO:3003843	0	1.4256
Listeria monocytogenes mprF	ARO:3003770	0	150.362
lmrP	ARO:3003969	0	35.0096
lnuB	ARO:3002836	0	6.96202
lnuD	ARO:3002838	0	0.817032
LRA-1	ARO:3002482	0	9.60823
LRA-10	ARO:3002489	0	0.506874
mdfA	ARO:3001328	0	5.14464
mdtD	ARO:3001330	0	363.639
mdtL	ARO:3001215	0	4.44729
mdtM	ARO:3001214	0	2.05307
mdtN	ARO:3003548	0	14.7177
mefC	ARO:3003745	0	4.94896
mexC	ARO:3000800	0	64.1742
mexH	ARO:3000807	0	39.0723
mexL	ARO:3003710	0	17.8723
mexT	ARO:3000814	0	9.86229
mexV	ARO:3003030	0	37.1245
mexZ	ARO:3003709	0	2.0421
mphG	ARO:3003742	0	2.01303
Mycobacterium tuberculosis embB mutants conferring resistance to rifampicin	ARO:3003465	0	7.0668
Mycobacterium tuberculosis gidB mutation conferring resistance to streptomycin	ARO:3003470	0	10.5352
Mycobacterium tuberculosis katG mutations conferring resistance to isoniazid	ARO:3003392	0	216.704
myrA	ARO:3001300	0	12.8668
NmcR	ARO:3003665	0	20.8159
norA	ARO:3000391	0	1.40095
OCH-8	ARO:3002521	0	3.34068
OKP-A-7	ARO:3002424	0	6.67766
OKP-A-9	ARO:3002426	0	11.2275
OKP-B-9	ARO:3002442	0	6.08133
opcM	ARO:3003037	0	232.418
opmD	ARO:3000809	0	8.86015
opmE	ARO:3003700	0	35.3546
OpmH	ARO:3003682	0	15.5892
otrB	ARO:3002892	0	174.494
otrC	ARO:3002894	0	38.8416
OXA-129	ARO:3001811	0	2.04929
OXA-247	ARO:3001791	0	5.29681
OXA-378	ARO:3001564	0	2.95378
OXA-421	ARO:3003117	0	2.80588
plasmid encoded cat (pp-cat)	ARO:3002689	0	2.64076
PmrB	ARO:3003583	0	68.2573
Pseudomonas aeruginosa oprD conferring resistance to imipenem	ARO:3003686	0	2.29223
Pseudomonas mutant PhoQ conferring resistance to colistin	ARO:3003896	0	38.7247
qacA	ARO:3003046	0	10.9922
qacB	ARO:3003047	0	1.51768
qacH	ARO:3003836	0	5.09492
QnrB33	ARO:3002748	0	0.22937
QnrB71	ARO:3002783	0	2.59716
rgt1438	ARO:3002883	0	2.72925
rmtF	ARO:3002666	0	9.37387
rmtG	ARO:3002668	0	3.01389
robA	ARO:3000825	0	1.65264
Salmonella enterica ramR mutants	ARO:3003379	0	75.578
sdiA	ARO:3000826	0	7.33855
SHV-1	ARO:3001059	0	2.01303
SHV-110	ARO:3001159	0	2.05003
SHV-158	ARO:3001197	0	1.46378
SHV-180	ARO:3001350	0	3.28032
SHV-99	ARO:3001337	0	0.556275
Staphylococcus aureus mprF mutations conferring resistance to daptomycin	ARO:3003319	0	2.04298
Streptococcus agalactiae mprF	ARO:3003774	0	4.90174
sul1	ARO:3000410	0	3.85022
sul3	ARO:3000413	0	61.6476
tcmA	ARO:3003554	0	399.916
tcr3	ARO:3002893	0	1.46207
TEM-116	ARO:3000979	0	4.14161
tet33	ARO:3000478	0	14.2096
tet34	ARO:3002870	0	70.7613
tet41	ARO:3000569	0	39.4403
tet42	ARO:3000572	0	2.03473
tet43	ARO:3000573	0	208.525
tetC	ARO:3000167	0	2.52244
tetG	ARO:3000174	0	24.2087
tetL	ARO:3000179	0	2.13902
tetR	ARO:3003479	0	9.94841
tetX	ARO:3000205	0	5.05374
tetY	ARO:3000182	0	1.57695
vanJ	ARO:3002914	0	2.81614
vanSO	ARO:3002941	0	4.24126
vanXYE	ARO:3002967	0	37.4188
vatD	ARO:3002843	0	0.526248
vatH	ARO:3002845	0	2.61268
y56 beta-lactamase	ARO:3003558	0	5.32015
ykkC	ARO:3003063	0	1.57905
YojI	ARO:3003952	0	10.9825

## Sheet: Table S6
Table S6. ARGs and their AMR phenotypes in the dairy buffaloes
ARGs	Relative abundance	AMR phenotypes
Staphylococcus aureus rpoC conferring resistance to daptomycin	54585.4	lipopeptide antibiotic resistance gene
mfd	44937.9	fluoroquinolone resistance gene
sav1866	44857.8
macB	39955.7
Staphylococcus aureus rpoB mutants conferring resistance to rifampicin	29119.1	rifampin resistance gene
aminocoumarin resistant alaS	27655.1	aminocoumarin resistance gene
Bifidobacteria intrinsic ileS conferring resistance to mupirocin	24315.7	mupirocin resistance gene
Staphylococcus aureus gyrB conferring resistance to aminocoumarin	22728.2	aminocoumarin resistance gene
evgS	22344.7
Staphylococcus aureus gyrA conferring resistance to fluoroquinolones	20812.5	fluoroquinolone resistance gene
desR	18952.9
oleR	17568.3
msbA	16247.9
Mycobacterium tuberculosis kasA mutant conferring resistance to isoniazid	16017	isoniazid resistance gene
Escherichia coli rpoB mutants conferring resistance to rifampicin	13835.3	rifampin resistance gene
cmeB	13787.7
tetQ	13652.6	tetracycline resistance gene
Capnocytophaga gingivalis gyrA conferring resistance to fluoroquinolones	13603	fluoroquinolone resistance gene
novA	13371.3
lmrD	13159.9
PmrE	12021.9	polymyxin resistance gene
bcrA	11787.4
Escherichia coli mutant murA conferring resistance to fosfomycin	11740.1	fosfomycin resistance gene
patB	11577.7
lmrC	11073.3
Escherichia coli EF-Tu mutants conferring resistance to Enacyloxin IIa	10457.6	elfamycin resistance gene
Staphylococcus aureus cls conferring resistance to daptomycin	10391.7	lipopeptide antibiotic resistance gene
efrA	9787.12
vanTG	9183.78	glycopeptide resistance gene
Enterococcus faecium EF-Tu mutants conferring resistance to GE2270A	9026.36	elfamycin resistance gene
patA	8822.47
tetT	8821.85	tetracycline resistance gene
Streptococcus pneumoniae PBP1a conferring resistance to amoxicillin	8442.88	beta-lactam resistance gene
Enterococcus faecium adeC	8204.29
tetW	8135.68	tetracycline resistance gene
Bartonella bacilliformis gyrA conferring resistance to fluoroquinolones	7815.04	fluoroquinolone resistance gene
lnuC	7751.86	lincosamide resistance gene
vatB	7639.29	streptogramin resistance gene
Staphylococcus aureus parE conferring resistance to aminocoumarin	7551.46	aminocoumarin resistance gene
Enterococcus faecium cls conferring resistance to daptomycin	7441.25	lipopeptide antibiotic resistance gene
drrA	7387.03
tetB(P)	7315.53	tetracycline resistance gene
Mycobacterium tuberculosis rpoB mutants conferring resistance to rifampicin	7300.08	rifampin resistance gene
Ureaplasma urealyticum gyrB conferring resistance to fluoroquinolone	7038.83	fluoroquinolone resistance gene
PmrF	6400.82	polymyxin resistance gene
efrB	6201.17
mexF	5978.72
arlR	5926.25	gene modulating antibiotic efflux
oleC	5573.81
mdtC	5370.92
acrD	5241.6
Escherichia coli sulfonamide resistant mutant folP	5007.41	sulfonamide resistance gene
dfrE	4985.35	trimethoprim resistance gene
carA	4877.95
PmrC	4830.68	polymyxin resistance gene
tet35	4629.98
Mycobacterium leprae rpoB mutants conferring resistance to rifampicin	4425.19	rifampin resistance gene
salA	4350.26
Mycobacterium tuberculosis rpsL mutations conferring resistance to Streptomycin	4140.12	aminoglycoside resistance gene
oleB	4116.87
vanXB	3988.6	glycopeptide resistance gene
mtrA	3982.96
PmrA	3916.68	polymyxin resistance gene
Clostridium difficile EF-Tu mutants conferring resistance to elfamycin	3639.31	elfamycin resistance gene
AAC(3)-Xa	3572.32	aminoglycoside resistance gene
cepA beta-lactamase	3502.83	beta-lactam resistance gene
Mycobacterium tuberculosis murA	3484.4	fosfomycin resistance gene
LpxA	3421.25	polymyxin resistance gene
vanRF	3230.08	glycopeptide resistance gene
arlS	3194.84	gene modulating antibiotic efflux
bacA	3182.15	peptide antibiotic resistance gene
srmB	3178.44
Mycobacterium tuberculosis tlyA mutations conferring resistance to aminoglycosides	3165.11	aminoglycoside resistance gene
Streptococcus pneumoniae parC conferring resistance to fluoroquinolone	3145.97	fluoroquinolone resistance gene
mdtB	3092.4
mexK	2967.14
CdeA	2795.81
Bartonella bacilliformis gyrB conferring resistance to aminocoumarin	2718.35	aminocoumarin resistance gene
vanXM	2602.91	glycopeptide resistance gene
tlrC	2573.54
ceoB	2485.4
Salmonella serovars gyrB conferring resistance to fluoroquinolone	2476.97	fluoroquinolone resistance gene
baeS	2373.55
vanRI	2365.47	glycopeptide resistance gene
Campylobacter jejuni gyrA conferring resistance to fluoroquinolones	2363.85	fluoroquinolone resistance gene
lsaB	2346.07
oqxB	2310.12
Mycobacterium tuberculosis gyrB mutant conferring resistance to fluoroquinolone	2292.69	fluoroquinolone resistance gene
tet44	2282.95	tetracycline resistance gene
D-Ala-D-Ala ligase	2200.47	glycopeptide resistance gene
kdpE	2192.53	aminoglycoside resistance gene
adeG	2159.38
vgaE	2141.05
vanHO	2110.19	glycopeptide resistance gene
adeK	2086.6
vgaD	1987.36
Salmonella enterica gyrA conferring resistance to fluoroquinolones	1975.59	fluoroquinolone resistance gene
adeJ	1973.02
oqxA	1946.37
Pseudomonas aeruginosa gyrA conferring resistance to fluoroquinolones	1929.14	fluoroquinolone resistance gene
mdsB	1914.71
Morganella morganii gyrB conferring resistance to fluoroquinolone	1863.24	fluoroquinolone resistance gene
Streptococcus pyogenes sulfonamide resistant folP mutants	1766.17	sulfonamide resistance gene
vgaB	1750.23
vanE	1646.6	glycopeptide resistance gene
cmeA	1634.74
clbA	1618.79	streptogramin resistance gene
Escherichia coli mutant GlpT conferring resistance to fosfomycin	1581.98	fosfomycin resistance gene
tet36	1561.76	tetracycline resistance gene
mexN	1542.8
Mycobacterium tuberculosis gyrA conferring resistance to fluoroquinolones	1542.38	fluoroquinolone resistance gene
TriC	1523.47
LpxC	1497.4	polymyxin resistance gene
mexW	1472.47
acrB	1469.62
vanG	1417.23	glycopeptide resistance gene
clbB	1364.43	streptogramin resistance gene
Enterococcus faecium liaR mutant conferring daptomycin resistance	1314	lipopeptide antibiotic resistance gene
vgaALC	1273.76
rosA	1247.56
mecC	1190.46	beta-lactam resistance gene
CIPa	1189.44	streptogramin resistance gene
mexB	1180.35
vanRM	1171.1	glycopeptide resistance gene
vanXA	1169.36	glycopeptide resistance gene
AAC(6')-Ie-APH(2'')-Ia	1140.71	aminoglycoside resistance gene
otrA	1062.62	tetracycline resistance gene
clbC	1030.57	streptogramin resistance gene
oprN	1030.55
Neisseria meningititis PBP2 conferring resistance to beta-lactam	1024.21	beta-lactam resistance gene
vanHD	1019.85	glycopeptide resistance gene
vanXI	993.117	glycopeptide resistance gene
vgaA	992.297	streptogramin resistance gene
lmrB	981.663
vanWB	976.527	glycopeptide resistance gene
smeS	975.954
vanHF	973.087	glycopeptide resistance gene
vanRE	947.816	glycopeptide resistance gene
vanT	929.056	glycopeptide resistance gene
mdtG	923.341
Streptococcus pneumoniae PBP2b conferring resistance to amoxicillin	913.539	beta-lactam resistance gene
catQ	902.527	chloramphenicol resistance gene
Streptococcus pneumoniae PBP2x conferring resistance to amoxicillin	888.977	beta-lactam resistance gene
cfrA	879.21	streptogramin resistance gene
Streptomyces cinnamoneus EF-Tu mutants conferring resistance to elfamycin	877.413	elfamycin resistance gene
rpsJ	859.998	tetracycline resistance gene
tet37	851.784	tetracycline resistance gene
Staphylococcus aureus pgsA mutations conferring resistance to daptomycin	837.666	lipopeptide antibiotic resistance gene
farA	834.164
vanXO	833.16	glycopeptide resistance gene
Escherichia coli gyrB conferring resistance to aminocoumarin	826.155	aminocoumarin resistance gene
smeE	817.828
adeF	816.94
rifampin phosphotransferase	810.369	rifampin resistance gene
tet32	809.302	tetracycline resistance gene
Propionibacterium acnes gyrA conferring resistance to fluoroquinolones	792.092	fluoroquinolone resistance gene
hp1184	783.189
vanRG	758.847	glycopeptide resistance gene
mtrD	741.068
mexQ	740.898
cpxR	737.609
vanHB	678.467	glycopeptide resistance gene
ANT(6)-Ib	674.396	aminoglycoside resistance gene
Pseudomonas aeruginosa gyrA and parC conferring resistance to fluoroquinolone	672.567	fluoroquinolone resistance gene
AAC(3)-IXa	664.849	aminoglycoside resistance gene
Shigella flexneri gyrA conferring resistance to fluoroquinolones	663.255	fluoroquinolone resistance gene
vanRA	649.748	glycopeptide resistance gene
Staphylococcus aureus parE conferring resistance to fluoroquinolones	646.534	fluoroquinolone resistance gene
adeI	633.185
tetO	621.554	tetracycline resistance gene
tetS	619.581	tetracycline resistance gene
AAC(6')-Iad	614.51	aminoglycoside resistance gene
fyuA	614.31	tetracycline resistance gene
Mycobacterium leprae gyrB conferring resistance to fluoroquinolone	614.065	fluoroquinolone resistance gene
Haemophilus parainfluenzae gyrA conferring resistance to fluoroquinolones	610.464	fluoroquinolone resistance gene
vanTN	607.84	glycopeptide resistance gene
mtrE	607.229
vanB	602.968	glycopeptide resistance gene
arnA	576.984	polymyxin resistance gene
lsaC	576.201
mexI	571.762
baeR	536.447
Pseudomonas mutant PhoP conferring resistance to colistin	526.331	polymyxin resistance gene
Chlamydia trachomatis murA	523.807	fosfomycin resistance gene
smeR	494.048
vanXD	488.152	glycopeptide resistance gene
Neisseria gonorrhoeae gyrA conferring resistance to fluoroquinolones	487.232	fluoroquinolone resistance gene
vanD	458.389	glycopeptide resistance gene
Streptomyces rishiriensis parY mutant conferring resistance to aminocoumarin	439.938	aminocoumarin resistance gene
vanSI	434.426	glycopeptide resistance gene
vanRB	433.146	glycopeptide resistance gene
mdsC	411.811
Planobispora rosea EF-Tu mutants conferring resistance to inhibitor GE2270A	408.021	elfamycin resistance gene
mecA	403.269	beta-lactam resistance gene
Mycoplasma hominis parC conferring resistance to fluoroquinolone	402.236	fluoroquinolone resistance gene
mefA	400.841
tcmA	399.916
vanYB	396.247	glycopeptide resistance gene
lsaA	388.507
Mycobaterium leprae gyrA conferring resistance to fluoroquinolones	378.636	fluoroquinolone resistance gene
qepA	371.337
vanO	365.893	glycopeptide resistance gene
mdtD	363.639
rosB	349.446
vanTrL	348.171	glycopeptide resistance gene
emrB	345.814
vanN	339.813	glycopeptide resistance gene
vanHA	337.781	glycopeptide resistance gene
Ureaplasma urealyticum parC conferring resistance to fluoroquinolone	335.917	fluoroquinolone resistance gene
vanRC	333.76	glycopeptide resistance gene
Haemophilus parainfluenzae parC conferring resistance to fluoroquinolones	326.794	fluoroquinolone resistance gene
acrF	323.157
adeB	318.121
APH(3')-IIIa	315.21	aminoglycoside resistance gene
smeF	307.731
amrB	303.577
smeC	295.132
vanWI	290.517	glycopeptide resistance gene
mexY	284.385
vanHM	281.763	glycopeptide resistance gene
RlmA(II)	273.435	macrolide resistance gene
abcA	272.018
vanL	266.538	glycopeptide resistance gene
adeH	259.452
AAC(3)-VIIa	255.797	aminoglycoside resistance gene
mdtE	246.4
APH(3')-IVa	244.685	aminoglycoside resistance gene
Neisseria gonorrhoeae parC conferring resistance to fluoroquinolone	240.169	fluoroquinolone resistance gene
dfrA3	232.702	trimethoprim resistance gene
opcM	232.418
cmlv	229.651	chloramphenicol resistance gene
vanRL	217.334	glycopeptide resistance gene
vanXF	217.21	glycopeptide resistance gene
Mycobacterium tuberculosis katG mutations conferring resistance to isoniazid	216.704	isoniazid resistance gene
mecB	215.221	beta-lactam resistance gene
mexJ	211.538
tet43	208.525
smeB	207.742
mdtA	200.907
Mycobacterium leprae dapsone resistant folP mutants	200.207	sulfonamide resistance gene
mel	195.755
mexD	184.572
macA	184.443
otrB	174.494
mexP	168.397
vanYG1	167.014	glycopeptide resistance gene
smeD	164.542
iri	158.807	rifampin resistance gene
mdtF	158.124
vanC	158.12	glycopeptide resistance gene
Listeria monocytogenes mprF	150.362	peptide antibiotic resistance gene
acrA	146.497
pmrA efflux pump	146.051
Escherichia coli EF-Tu mutants conferring resistance to Pulvomycin	144.715	elfamycin resistance gene
ROB-1	140.781	beta-lactam resistance gene
Escherichia coli gyrA conferring resistance to fluoroquinolones	139.173	fluoroquinolone resistance gene
Shigella flexneri parC conferring resistance to fluoroquinolones	137.951	fluoroquinolone resistance gene
vanSG	136.746	glycopeptide resistance gene
dfrG	130.57	trimethoprim resistance gene
Pseudomonas aeruginosa parE conferring resistance to fluoroquinolones	130.546	fluoroquinolone resistance gene
dfrD	128.268	trimethoprim resistance gene
APH(3')-IIc	126.533	aminoglycoside resistance gene
Salmonella serovars parE conferring resistance to fluoroquinolones	126.436	fluoroquinolone resistance gene
Mycobacterium tuberculosis ndh mutant conferring resistance to isoniazid	119.95	isoniazid resistance gene
cpxA	119.087
Salmonella enterica parC conferring resistance to fluoroquinolones	117.732	fluoroquinolone resistance gene
abeM	116.133
vanF	115.538	glycopeptide resistance gene
vanTE	101.808	glycopeptide resistance gene
dfrF	101.189	trimethoprim resistance gene
farB	97.9607
mdtK	96.4494
vanM	92.968	glycopeptide resistance gene
Escherichia coli nfsA mutations conferring resistance to nitrofurantoin	91.2494	nitrofuratoin resistance gene
msrC	91.1944
tetM	86.9712	tetracycline resistance gene
catB	84.4752	chloramphenicol resistance gene
mtrC	83.6529
vanSB	82.3737	glycopeptide resistance gene
catP	80.4313	chloramphenicol resistance gene
oleI	79.2107	macrolide resistance gene
Salmonella enterica ramR mutants	75.578
vanSA	74.2685	glycopeptide resistance gene
tet34	70.7613
CRP	69.7698
vanRN	69.5398	glycopeptide resistance gene
PmrB	68.2573	polymyxin resistance gene
Escherichia coli parE conferring resistance to fluoroquinolones	67.2013	fluoroquinolone resistance gene
aminocoumarin resistant cysB	65.6706	aminocoumarin resistance gene
vanA	65.5415	glycopeptide resistance gene
vanWG	64.8664	glycopeptide resistance gene
mexC	64.1742
sul3	61.6476	sulfonamide resistance gene
tsnr	61.376	peptide antibiotic resistance gene
tolC	61.0597
msrE	58.8655
tet40	58.7794
vanSM	58.0127	glycopeptide resistance gene
lnuA	56.8839	lincosamide resistance gene
ANT(6)-Ia	56.1851	aminoglycoside resistance gene
dfrA20	55.9326	trimethoprim resistance gene
adeA	55.1851
vanSF	53.6955	glycopeptide resistance gene
AAC(3)-VIIIa	53.0352	aminoglycoside resistance gene
adeR	49.0326	gene modulating antibiotic efflux
Brucella suis mprF	47.6501	peptide antibiotic resistance gene
emrA	47.5591
mexA	46.3189
blt	46.2912
PER-2	42.8244	beta-lactam resistance gene
Escherichia coli parC conferring resistance to fluoroquinolone	42.8135	fluoroquinolone resistance gene
dfrK	41.9776	trimethoprim resistance gene
Klebsiella mutant PhoP conferring antibiotic resistance to colistin	41.8875	polymyxin resistance gene
vanKI	41.6062	glycopeptide resistance gene
vanSC	39.9514	glycopeptide resistance gene
tet41	39.4403
mexH	39.0723
otrC	38.8416
Pseudomonas mutant PhoQ conferring resistance to colistin	38.7247	polymyxin resistance gene
TriB	37.7437
oleD	37.68	macrolide resistance gene
vanXYE	37.4188	glycopeptide resistance gene
CfxA2	37.3633	beta-lactam resistance gene
mexV	37.1245
opmE	35.3546
lmrP	35.0096
Escherichia coli EF-Tu mutants conferring resistance to kirromycin	34.8733	elfamycin resistance gene
vanYF	34.246	glycopeptide resistance gene
TriA	32.8972
bmr	32.0882
Escherichia coli mutant UhpT conferring resistance to fosfomycin	31.5688	fosfomycin resistance gene
hmrM	30.4996
dfrA26	30.1645	trimethoprim resistance gene
smeA	27.7715
lrfA	26.8978
pgpB	26.2937	polymyxin resistance gene
acrE	25.7304
MCR-1	24.4244	polymyxin resistance gene
vanSL	24.3993	glycopeptide resistance gene
mycobacterium tuberculosis ethA mutant conferring resistance to ethionamide	24.2937
tetG	24.2087
emeA	23.9875
oprA	23.6667
vatE	23.4548	streptogramin resistance gene
sul2	22.2531	sulfonamide resistance gene
adeS	22.0107
catB6	21.5613	chloramphenicol resistance gene
facT	21.1858	elfamycin resistance gene
NmcR	20.8159	beta-lactam resistance gene
emrY	20.2733
APH(6)-Id	20.1486	aminoglycoside resistance gene
oprJ	17.9546
mexL	17.8723
vanXYG	17.7852	glycopeptide resistance gene
OpmH	15.5892
Escherichia coli soxR mutants	14.814
mdtN	14.7177
efpA	14.6745
cat86	14.6184	chloramphenicol resistance gene
Mycobacterium tuberculosis pncA mutations conferring resistance to pyrazinamide	14.3616	pyrazinamide resistance gene
tet33	14.2096
Enterococcus faecium liaS mutant conferring daptomycin resistance	14.1197	lipopeptide antibiotic resistance gene
vanSE	14.0943	glycopeptide resistance gene
sat-4	13.3771	streptothricin resistance gene
vanYA	13.1946	glycopeptide resistance gene
myrA	12.8668	macrolide resistance gene
Enterobacter aerogenes omp36 mutants	12.2187	beta-lactam resistance gene
mefE	11.3808
OKP-A-9	11.2275	beta-lactam resistance gene
qacA	10.9922
YojI	10.9825
Mycobacterium tuberculosis gidB mutation conferring resistance to streptomycin	10.5352	aminoglycoside resistance gene
vanYM	10.4752	glycopeptide resistance gene
tetR	9.94841
dfrC	9.92762	trimethoprim resistance gene
mexT	9.86229
LRA-1	9.60823	beta-lactam resistance gene
rmtF	9.37387	aminoglycoside resistance gene
AAC(3)-VIa	9.25686	aminoglycoside resistance gene
opmD	8.86015
floR	8.56995
APH(3'')-Ib	8.51286	aminoglycoside resistance gene
AAC(6')-Iak	8.44004	aminoglycoside resistance gene
Klebsiella pneumoniae acrR mutant resulting in high level antibiotic resistance	8.32538
L1 beta-lactamase	8.32213	beta-lactam resistance gene
golS	8.31092
ANT(9)-Ia	8.17213	aminoglycoside resistance gene
vanRO	7.46903	glycopeptide resistance gene
sdiA	7.33855
Mycobacterium tuberculosis mutant embC conferring resistance to ethambutol	7.32892	ethambutol resistance gene
ADC-2	7.31363	beta-lactam resistance gene
APH(6)-Ic	7.14144	aminoglycoside resistance gene
Mycobacterium tuberculosis embB mutants conferring resistance to rifampicin	7.0668	rifampin resistance gene
tetK	7.04323
lnuB	6.96202	lincosamide resistance gene
AAC(3)-IIIa	6.68611	aminoglycoside resistance gene
OKP-A-7	6.67766	beta-lactam resistance gene
Erm(42)	6.5564	streptogramin resistance gene
vanXYN	6.34569	glycopeptide resistance gene
OKP-B-9	6.08133	beta-lactam resistance gene
TLA-1	6.0607	beta-lactam resistance gene
emrD	5.89453
catB3	5.71131	chloramphenicol resistance gene
EBR-1 beta-lactamase	5.51112	beta-lactam resistance gene
amrA	5.39874
y56 beta-lactamase	5.32015	beta-lactam resistance gene
OXA-247	5.29681	beta-lactam resistance gene
mdfA	5.14464
qacH	5.09492
tetX	5.05374	tetracycline resistance gene
mefC	4.94896
Streptococcus agalactiae mprF	4.90174	peptide antibiotic resistance gene
abeS	4.76489
vanZF	4.76142	glycopeptide resistance gene
emrK	4.6309
vanRD	4.61744	glycopeptide resistance gene
arr-4	4.61109	rifampin resistance gene
Escherichia coli ompF mutants	4.59344	beta-lactam resistance gene
vatF	4.58585	streptogramin resistance gene
mdtL	4.44729
adeN	4.25693
vanSO	4.24126	glycopeptide resistance gene
Klebsiella pneumoniae ramR mutants	4.15227
TEM-116	4.14161	beta-lactam resistance gene
catB9	4.01011	chloramphenicol resistance gene
sul1	3.85022	sulfonamide resistance gene
tlrB conferring tylosin resistance	3.81116	macrolide resistance gene
Escherichia coli marR mutant conferring antibiotic resistance	3.60897
norB	3.57182
mefB	3.55202
OCH-8	3.34068	beta-lactam resistance gene
SHV-180	3.28032	beta-lactam resistance gene
rmtG	3.01389	aminoglycoside resistance gene
OXA-378	2.95378	beta-lactam resistance gene
tmrB	2.86152	tunicamycin resistance gene
FOX-2	2.81876	beta-lactam resistance gene
vanJ	2.81614	glycopeptide resistance gene
OXA-421	2.80588	beta-lactam resistance gene
rgt1438	2.72925	rifampin resistance gene
plasmid encoded cat (pp-cat)	2.64076	chloramphenicol resistance gene
vatH	2.61268	streptogramin resistance gene
blaR1	2.60196	beta-lactam resistance gene
QnrB71	2.59716	fluoroquinolone resistance gene
aadK	2.52753	aminoglycoside resistance gene
tetC	2.52244
hp1181	2.29698
Pseudomonas aeruginosa oprD conferring resistance to imipenem	2.29223
IND-4	2.27019	beta-lactam resistance gene
FosB	2.23456	fosfomycin resistance gene
aad(6)	2.20716	aminoglycoside resistance gene
tetL	2.13902
aadA6/aadA10	2.09281	aminoglycoside resistance gene
mdtM	2.05307
SHV-110	2.05003	beta-lactam resistance gene
OXA-129	2.04929	beta-lactam resistance gene
Staphylococcus aureus mprF mutations conferring resistance to daptomycin	2.04298	lipopeptide antibiotic resistance gene
mexZ	2.0421
tet42	2.03473
SHV-1	2.01303	beta-lactam resistance gene
mphG	2.01303	macrolide resistance gene
FOX-3	1.94175	beta-lactam resistance gene
AAC(6')-IIa	1.91845	aminoglycoside resistance gene
emrR	1.86713	gene modulating antibiotic efflux
LEN-2	1.81659	beta-lactam resistance gene
APH(3')-IIb	1.80221	aminoglycoside resistance gene
H-NS	1.75104
npmA	1.69162	aminoglycoside resistance gene
robA	1.65264
FosA5	1.63998	fosfomycin resistance gene
fusD	1.60559	fusidic acid resistance gene
ykkC	1.57905
tetY	1.57695
qacB	1.51768
SHV-158	1.46378	beta-lactam resistance gene
tcr3	1.46207
leuO	1.4256	sulfonamide resistance gene
norA	1.40095
evgA	1.39721
AAC(6')-Ii	1.37622	aminoglycoside resistance gene
ErmD	1.16168	streptogramin resistance gene
aadA15	1.10703	aminoglycoside resistance gene
BLA1	1.09776	beta-lactam resistance gene
mexE	1.09199
acrS	1.08918
arr-1	0.835029	rifampin resistance gene
lnuD	0.817032	lincosamide resistance gene
vanSN	0.805964	glycopeptide resistance gene
ErmF	0.745966	streptogramin resistance gene
Escherichia coli soxS mutant	0.609019
SHV-99	0.556275	beta-lactam resistance gene
APH(9)-Ia	0.547042	aminoglycoside resistance gene
vatD	0.526248	streptogramin resistance gene
LRA-10	0.506874	beta-lactam resistance gene
aadA	0.233492	aminoglycoside resistance gene
QnrB33	0.22937	fluoroquinolone resistance gene
CfxA6	0	beta-lactam resistance gene
cmeC	0
Erm(39)	0	streptogramin resistance gene
ErmG	0	streptogramin resistance gene
ErmX	0	streptogramin resistance gene
gimA glycosyltransferase	0	macrolide resistance gene
lnuE	0	lincosamide resistance gene
OXA-79	0	beta-lactam resistance gene
PER-5	0	beta-lactam resistance gene
PER-7	0	beta-lactam resistance gene
TLA-3	0	beta-lactam resistance gene

## Sheet: Table S7
Table S7. The relative abundance of unique ARGs in different age groups of dairy buffaloes
Unique ARGs	Y					M				E			O
adeA	59.5405	23.0133	25.7612	8.67878	53.2592	22.4993	51.0789	17.2028	78.819	20.5141	52.6961	83.6343	25.5494	101.695	203.835
APH(3')-IIc	178.621	145.751	184.622	130.182	91.9932	125.996	111.445	223.636	189.166	184.627	114.175	26.6109	68.1318	50.8476	72.1914
iri	469.319	260.817	167.448	147.539	367.973	166.495	195.029	10.3217	31.5276	147.701	79.0441	125.451	80.9065	39.1135	93.4242
dfrC	10.5071	7.67109	8.58708	4.33939	14.5252	13.4996	13.9306	10.3217	7.8819	4.10282	13.174	15.2062	8.51647	3.91135	12.7397
sul3	10.5071	42.191	17.1742	43.3939	29.0505	40.4988	32.5048	55.0488	23.6457	12.3085	79.0441	11.4047	132.005	136.897	259.04
mdtD	644.438	391.226	347.777	290.739	687.528	517.484	417.918	144.503	165.52	299.506	614.787	224.292	251.236	160.365	297.259
mexC	56.0381	42.191	30.0548	30.3758	48.4175	31.499	55.7225	13.7622	35.4685	110.776	21.9567	87.4359	229.945	109.518	59.4518
mexH	42.0286	34.5199	51.5225	60.7515	14.5252	49.4985	41.7918	20.6433	7.8819	61.5423	61.4787	22.8093	72.39	23.4681	21.2328
mexV	14.0095	19.1777	38.6419	17.3576	48.4175	44.9986	88.2272	51.6083	27.5866	24.6169	74.6527	38.0156	17.0329	31.2908	21.2328
ARO:3003392	217.148	99.7242	145.98	138.861	246.929	409.488	468.997	216.755	200.988	192.832	566.483	140.658	114.972	31.2908	59.4518
opcM	399.272	199.448	150.274	151.879	459.966	305.991	130.019	130.741	181.284	151.804	223.958	296.522	272.527	105.606	326.985
otrB	434.295	306.844	193.209	125.842	440.599	112.497	153.237	48.1677	74.878	143.599	96.6094	121.65	119.231	93.8725	152.876
otrC	24.5167	69.0399	30.0548	34.7151	48.4175	8.99973	4.64354	89.4544	39.4095	36.9254	65.8701	76.0312	4.25824	7.82271	42.4656
ARO:3003379	136.593	57.5332	51.5225	13.0182	91.9932	62.9981	23.2177	13.7622	63.0552	77.9535	83.4354	144.459	38.3241	101.695	174.109
tet34	129.588	53.6977	60.1096	86.7879	154.936	112.497	37.1483	30.965	31.5276	45.131	105.392	34.214	63.8736	39.1135	76.438
tet41	66.5452	26.8488	21.4677	39.0545	24.2087	71.9978	78.9402	37.8461	27.5866	28.7197	70.2614	30.4125	38.3241	3.91135	25.4793
tet43	514.85	249.311	249.025	143.2	411.548	107.997	74.2966	34.4055	126.11	90.262	184.436	262.308	204.395	97.7838	377.943
tcmA	1569.07	1039.43	738.489	742.036	1534.83	98.997	13.9306	61.9299	47.2914	41.0282	43.9134	26.6109	21.2912	15.6454	4.24655
